# Supplementary material for: Pro-inflammatory miR-223 mediates the cross-talk between the IL23 pathway and the intestinal barrier in inflammatory bowel disease
Source: Genome Biol. 2016 Mar 30;17:58. doi: 10.1186/s13059-016-0901-8 (PMC4815271; doi:10.1186/s13059-016-0901-8)
Supplement: Additional file 1: Table S1. — Genes that showed greater than four-fold upregulation in IBD. (XLSX 28 kb) [file 13059_2016_901_MOESM1_ESM.xlsx]

## Sheet: Sheet1
Gene	seqname	fold change≥4	product
BIRC3	NM_182962	4.00649	Baculoviral IAP repeat-containing 3
QKI	NM_006775	4.02063	Quaking homolog, KH domain RNA binding (mouse)
ALK	NM_004304	4.02083	Anaplastic lymphoma receptor tyrosine kinase
CYBB	NM_000397	4.03841	Cytochrome b-245, beta polypeptide
CLIC2	NM_001289	4.03926	Chloride intracellular channel 2
CHST2	NM_004267	4.05883	Carbohydrate (N-acetylglucosamine-6-O) sulfotransferase 2
CD59	NM_000611	4.06698	CD59 molecule, complement regulatory protein
CEBPB	NM_005194	4.069	CCAAT/enhancer binding protein (C/EBP), beta
CPSF7	NM_024811	4.07052	Cleavage and polyadenylation specific factor 7, 59kDa
FKBP11	NM_016594	4.08765	FK506 binding protein 11, 19 kDa
GDF15	NM_004864	4.11047	Growth differentiation factor 15
PCSK9	NM_174936	4.11115	Proprotein convertase subtilisin/kexin type 9
TMEM202	NM_001080462	4.11298	Transmembrane protein 202
CYP7B1	NM_004820	4.11318	Cytochrome P450, family 7, subfamily B, polypeptide 1
TDO2	NM_005651	4.11599	Tryptophan 2,3-dioxygenase
TAP1	NM_000593	4.12021	Transporter 1, ATP-binding cassette, sub-family B (MDR/TAP)
TAGAP	NM_138810	4.12252	T-cell activation RhoGTPase activating protein
IGLL1	NM_152855	4.14432	Immunoglobulin lambda-like polypeptide 1
LOC730755	NM_001165252	4.18301	Keratin associated protein 2-4-like
PARP14	NM_017554	4.19293	Poly (ADP-ribose) polymerase family, member 14
FAM46C	NM_017709	4.19307	Family with sequence similarity 46, member C
RIPK2	NM_003821	4.19646	Receptor-interacting serine-threonine kinase 2
BST2	NM_004335	4.20116	Bone marrow stromal cell antigen 2
LTB4R2	NM_001164692	4.20526	Leukotriene B4 receptor 2
CD44	NM_001001389	4.23012	CD44 molecule (Indian blood group)
CD40	NM_152854	4.24087	CD40 molecule, TNF receptor superfamily member 5
RAI14	NM_015577	4.2569	Retinoic acid induced 14
TNFRSF8	NM_152942	4.28744	Tumor necrosis factor receptor superfamily, member 8
OSCAR	NM_133168	4.3089	Osteoclast associated, immunoglobulin-like receptor
OLIG1	NM_138983	4.30974	Oligodendrocyte transcription factor 1
CARD16	NM_052889	4.31335	Caspase recruitment domain family, member 16
GMPPB	NM_013334	4.31606	GDP-mannose pyrophosphorylase B
IGFBP5	NM_000599	4.32774	Insulin-like growth factor binding protein 5
DHRS9	NM_199204	4.3281	Dehydrogenase/reductase (SDR family) member 9
DCN	NM_133503	4.32916	Decorin
KLHDC7B	NM_138433	4.33002	Kelch domain containing 7B
APOE	NM_000041	4.33178	Apolipoprotein E
TLR2	NM_003264	4.33231	Toll-like receptor 2
PLA2G15	NM_012320	4.35086	Phospholipase A2, group XV
KRT7	NM_005556	4.37257	Keratin 7
OAS2	NM_016817	4.39256	2'-5'-oligoadenylate synthetase 2, 69/71kDa
TEPP	NM_199046	4.39388	Testis, prostate and placenta expressed
COX6B2	NM_144613	4.39548	Cytochrome c oxidase subunit VIb polypeptide 2 (testis)
GREM1	NM_013372	4.39588	Gremlin 1
LCP1	NM_002298	4.39955	Lymphocyte cytosolic protein 1 (L-plastin)
HIST1H3H	NM_003536	4.40608	Histone cluster 1, H3h
FGFBP1	NM_005130	4.41029	Fibroblast growth factor binding protein 1
TYROBP	NM_003332	4.43518	TYRO protein tyrosine kinase binding protein
HLA-G	NM_002127	4.45264	Major histocompatibility complex, class I, G
SERPING1	NM_001032295	4.45455	Serpin peptidase inhibitor, clade G (C1 inhibitor), member 1
SUCNR1	NM_033050	4.46357	Succinate receptor 1
BASP1	NM_006317	4.46714	Brain abundant, membrane attached signal protein 1
PPP1R12A	NM_002480	4.4844	Protein phosphatase 1, regulatory (inhibitor) subunit 12A
CD44	NM_001001391	4.48622	CD44 molecule (Indian blood group)
INSL3	NM_005543	4.48907	Insulin-like 3 (Leydig cell)
ECE2	NM_001100120	4.49214	Endothelin converting enzyme 2
EPSTI1	NM_001002264	4.50118	Epithelial stromal interaction 1 (breast)
GM2A	NM_000405	4.50773	GM2 ganglioside activator
SIGLEC5	NM_003830	4.51283	Sialic acid binding Ig-like lectin 5
TRIM22	NM_006074	4.53362	Tripartite motif-containing 22
LST1	NM_205840	4.55605	Leukocyte specific transcript 1
STAT1	NM_007315	4.56227	Signal transducer and activator of transcription 1, 91kDa
SELPLG	NM_003006	4.56239	Selectin P ligand
IGFBP6	NM_002178	4.60245	Insulin-like growth factor binding protein 6
CD44	NM_001001392	4.60652	CD44 molecule (Indian blood group)
LY96	NM_015364	4.63666	Lymphocyte antigen 96
C17orf96	NM_001130677	4.64151	Chromosome 17 open reading frame 96
CTSC	NM_001114173	4.65161	Cathepsin C
FKBP11	NM_001143782	4.65473	FK506 binding protein 11, 19 kDa
HSPA1A	NM_005345	4.66721	Heat shock 70kDa protein 1A
GPR37	NM_005302	4.66941	G protein-coupled receptor 37 (endothelin receptor type B-like)
CEACAM1	NM_001024912	4.7072	Carcinoembryonic antigen-related cell adhesion molecule 1 (biliary glycoprotein)
CD40	NM_001250	4.73868	CD40 molecule, TNF receptor superfamily member 5
APOBEC3B	NM_004900	4.75148	Apolipoprotein B mRNA editing enzyme, catalytic polypeptide-like 3A
HSPH1	NM_006644	4.7591	Heat shock 105kDa/110kDa protein 1
GCA	NM_012198	4.77328	Grancalcin, EF-hand calcium binding protein
CD72	NM_001782	4.77485	CD72 molecule
SH3PXD2B	NM_001017995	4.78746	SH3 and PX domains 2B
CD86	NM_175862	4.79621	CD86 molecule
CCR1	NM_001295	4.82559	Chemokine (C-C motif) receptor 1
PILRA	NM_178272	4.84967	Paired immunoglobin-like type 2 receptor alpha
IGSF6	NM_005849	4.85932	Immunoglobulin superfamily, member 6
IFITM3	NM_021034	4.87562	Interferon induced transmembrane protein 3 (1-8U)
CTHRC1	NM_138455	4.90686	Collagen triple helix repeat containing 1
CST6	NM_001323	4.90966	Cystatin E/M
TNFSF13B	NM_006573	4.91024	Tumor necrosis factor (ligand) superfamily, member 13b
RND1	NM_014470	4.92035	Rho family GTPase 1
TNFSF13B	NM_001145645	4.92232	Tumor necrosis factor (ligand) superfamily, member 13b
CD24	NM_013230	4.93536	CD24 molecule
KIAA1324L	NM_001142749	4.95052	KIAA1324-like
AIM2	NM_004833	4.95277	Absent in melanoma 2
CD70	NM_001252	4.96224	CD70 molecule
RNF183	NM_145051	4.96442	Ring finger protein 183
SLC10A3	NM_001142391	4.97327	Solute carrier family 10 (sodium/bile acid cotransporter family), member 3
FOXD2	NM_004474	4.99254	Forkhead box D2
FAM43A	NM_153690	4.99693	Family with sequence similarity 43, member A
COL4A1	NM_001845	5.00389	Collagen, type IV, alpha 1
NLRC4	NM_021209	5.00747	NLR family, CARD domain containing 4
EFCAB5	NM_001145053	5.03586	EF-hand calcium binding domain 5
BIRC3	NM_001165	5.05473	Baculoviral IAP repeat-containing 3
SPNS1	NM_001142448	5.06457	Spinster homolog 1 (Drosophila)
P4HA1	NM_000917	5.06715	Prolyl 4-hydroxylase, alpha polypeptide I
TXNDC5	NM_030810	5.07087	Thioredoxin domain containing 5 (endoplasmic reticulum)
C1orf38	NM_001105556	5.07249	Chromosome 1 open reading frame 38
CST7	NM_003650	5.085	Cystatin F (leukocystatin)
EBI3	NM_005755	5.11415	Epstein-Barr virus induced 3
ADAMTSL4	NM_019032	5.16003	ADAMTS-like 4
UGP2	NM_006759	5.17854	UDP-glucose pyrophosphorylase 2
HIST1H3D	NM_003530	5.199	Histone cluster 1, H3d
C1QA	NM_015991	5.20761	Complement component 1, q subcomponent, A chain
TSPAN4	NM_001025237	5.22937	Tetraspanin 4
MUC12	NM_001164462	5.24081	Mucin 12, cell surface associated
SAMSN1	NM_022136	5.25751	SAM domain, SH3 domain and nuclear localization signals 1
ADORA2B	NM_000676	5.26374	Adenosine A2b receptor
NUPR1	NM_012385	5.27565	Nuclear protein, transcriptional regulator, 1
EHD3	NM_014600	5.28136	EH-domain containing 3
RREB1	NM_001168344	5.28556	Ras responsive element binding protein 1
QPCT	NM_012413	5.29522	Glutaminyl-peptide cyclotransferase
SGCA	NM_000023	5.34422	Sarcoglycan, alpha (50kDa dystrophin-associated glycoprotein)
SLCO5A1	NM_001146008	5.35117	Solute carrier organic anion transporter family, member 5A1
STEAP1	NM_012449	5.37185	Six transmembrane epithelial antigen of the prostate 1
HSPA1B	NM_005346	5.42743	Heat shock 70kDa protein 1B
CCNK	NM_003858	5.43667
CYP1B1	NM_000104	5.4642	Cytochrome P450, family 1, subfamily B, polypeptide 1
TMEM132A	NM_017870	5.53421	Transmembrane protein 132A
HLA-A	NM_002116	5.54421	Major histocompatibility complex, class I, A
PSG8	NM_001130168	5.55992	Pregnancy specific beta-1-glycoprotein 8
ITGAM	NM_000632	5.58952	Integrin, alpha M (complement component 3 receptor 3 subunit)
MUC1	NM_001044393	5.60061	Mucin 1, cell surface associated
PILRA	NM_178273	5.60261	Paired immunoglobin-like type 2 receptor alpha
HLA-DQA1	NM_002122	5.60625	Major histocompatibility complex, class II, DQ alpha 1
PTGES	NM_004878	5.6238	Prostaglandin E synthase
UTS2	NM_021995	5.63256	Urotensin 2
NPTX2	NM_002523	5.64362	Neuronal pentraxin II
MIA	NM_006533	5.65899	Melanoma inhibitory activity
MMP7	NM_002423	5.69057	Matrix metallopeptidase 7 (matrilysin, uterine)
BATF	NM_006399	5.69068	Basic leucine zipper transcription factor, ATF-like
C2CD4B	NM_001007595	5.70937	C2 calcium-dependent domain containing 4B
AREG	NM_001657	5.77076	Amphiregulin
HCK	NM_001172132	5.79317	Hemopoietic cell kinase
THBD	NM_000361	5.83794	Thrombomodulin
STAT1	NM_139266	5.908	Signal transducer and activator of transcription 1, 91kDa
CD163	NM_203416	5.97776	CD163 molecule
TNFRSF4	NM_003327	6.05692	Tumor necrosis factor receptor superfamily, member 4
ST3GAL4	NM_006278	6.08247	ST3 beta-galactoside alpha-2,3-sialyltransferase 4
SNAI1	NM_005985	6.15109	Snail homolog 1 (Drosophila)
CD300C	NM_006678	6.16144	CD300c molecule
CD163	NM_004244	6.23842	CD163 molecule
LST1	NM_001166538	6.24815	Leukocyte specific transcript 1
CA4	NM_000717	6.26109	Carbonic anhydrase IV
CD38	NM_001775	6.27393	CD38 molecule
DMBT1	NM_007329	6.27713	Deleted in malignant brain tumors 1
BATF2	NM_138456	6.36858	Basic leucine zipper transcription factor, ATF-like 2
SLC17A9	NM_022082	6.37092	Solute carrier family 17, member 9
DRAM1	NM_018370	6.58619	DNA-damage regulated autophagy modulator 1
TGM2	NM_198951	6.59104	Transglutaminase 2 (C polypeptide, protein-glutamine-gamma-glutamyltransferase)
CCL2	NM_002982	6.62842	Chemokine (C-C motif) ligand 2
MS4A7	NM_206939	6.68981	Membrane-spanning 4-domains, subfamily A, member 7
AGXT	NM_000030	6.71583	Alanine-glyoxylate aminotransferase
VSIG2	NM_014312	6.76367	V-set and immunoglobulin domain containing 2
S100P	NM_005980	6.77831	S100 calcium binding protein P
RGS16	NM_002928	6.82024	Regulator of G-protein signaling 16
NEU4	NM_001167600	6.84998	Sialidase 4
SRGN	NM_002727	6.86647	Serglycin
SPAG4	NM_003116	6.88876	Sperm associated antigen 4
FCER1G	NM_004106	6.97262	Fc fragment of IgE, high affinity I, receptor for; gamma polypeptide
CCR2	NM_001123041	7.10674	Chemokine (C-C motif) receptor 2
CCL4L1	NM_001001435	7.15018	Chemokine (C-C motif) ligand 4-like 1
TRIM40	NM_138700	7.15462	Tripartite motif-containing 40
ECSIT	NM_016581	7.1888	ECSIT homolog (Drosophila)
ITGA5	NM_002205	7.22921	Integrin, alpha 5 (fibronectin receptor, alpha polypeptide)
FCGR2C	NM_201563	7.29508	Fc fragment of IgG, low affinity IIc, receptor for (CD32) (gene/pseudogene)
HIST1H4K	NM_003541	7.34332	Histone cluster 1, H4k
LILRB1	NM_001081637	7.35142	Leukocyte immunoglobulin-like receptor, subfamily B (with TM and ITIM domains), member 1
GNA15	NM_002068	7.41139	Guanine nucleotide binding protein (G protein), alpha 15 (Gq class)
WARS	NM_004184	7.43215	Tryptophanyl-tRNA synthetase
FAM49A	NM_030797	7.43287	Family with sequence similarity 49, member A
PLAUR	NM_001005376	7.43593	Plasminogen activator, urokinase receptor
ADM	NM_001124	7.6684	Adrenomedullin
RNASE2	NM_002934	7.69632	Ribonuclease, RNase A family, 2 (liver, eosinophil-derived neurotoxin)
IL27	NM_145659	7.72936	Interleukin 27
DIS3L	NM_133375	7.75145	DIS3 mitotic control homolog (S. cerevisiae)-like
NAMPT	NM_005746	7.76299	Nicotinamide phosphoribosyltransferase
PLAUR	NM_001005377	7.79923	Plasminogen activator, urokinase receptor
TBRG4	NM_004749	7.94762	Transforming growth factor beta regulator 4
STX11	NM_003764	7.99723	Syntaxin 11
KLC2	NM_001134775	8.06033	Kinesin light chain 2
DEFA6	NM_001926	8.08308	Defensin, alpha 6, Paneth cell-specific
SLAMF7	NM_021181	8.18381	SLAM family member 7
DUSP13	NM_001007273	8.20169	Dual specificity phosphatase 13
TNF	NM_000594	8.312	Tumor necrosis factor
PLAUR	NM_002659	8.34929	Plasminogen activator, urokinase receptor
ACPP	NM_001134194	8.37708	Acid phosphatase, prostate
ARL6IP4	NM_018694	8.52464	ADP-ribosylation-like factor 6 interacting protein 4
S100A3	NM_002960	8.55374	S100 calcium binding protein A3
HOXB2	NM_002145	8.7473	Homeobox B2
PRKD2	NM_016457	8.74861	Protein kinase D2
PILRA	NM_013439	8.8838	Paired immunoglobin-like type 2 receptor alpha
POLL	NM_001174084	8.93333	Polymerase (DNA directed), lambda
DERL3	NM_001002862	8.9765	Der1-like domain family, member 3
NM_002145	NM_002145_Exon1-	9.12277
WISP1	NM_003882	9.21123	WNT1 inducible signaling pathway protein 1
MGC29506	NM_016459	9.27077	Marginal zone B and B1 cell-specific protein
KYNU	NM_003937	9.32582	Kynureninase
GRIN3A	NM_133445	9.38097	Glutamate receptor, ionotropic, N-methyl-D-aspartate 3A
FCGR2B	NM_001002273	9.4532	Fc fragment of IgG, low affinity IIb, receptor (CD32)
SOCS1	NM_003745	9.60876	Suppressor of cytokine signaling 1
ADORA1	NM_000674	9.75243	Adenosine A1 receptor
HSPA6	NM_002155	9.77585	Heat shock 70kDa protein 6 (HSP70B')
HIST1H4J	NM_021968	9.80169	Histone cluster 1, H4j
CEACAM5	NM_004363	9.81591	Carcinoembryonic antigen-related cell adhesion molecule 5
IER3	NM_003897	9.87437	Immediate early response 3
ANKRD22	NM_144590	9.88134	Ankyrin repeat domain 22
CCL20	NM_001130046	10.0494	Chemokine (C-C motif) ligand 20
TIMP1	NM_003254	10.0767	TIMP metallopeptidase inhibitor 1
MMP9	NM_004994	10.1039	Matrix metallopeptidase 9 (gelatinase B, 92kDa gelatinase, 92kDa type IV collagenase)
NDEL1	NM_030808	10.1047	NudE nuclear distribution gene E homolog (A. nidulans)-like 1
PF4	NM_002619	10.3383	Platelet factor 4
HAPLN3	NM_178232	10.4049	Hyaluronan and proteoglycan link protein 3
BCL2A1	NM_004049	10.4212	BCL2-related protein A1
HK2	NM_000189	10.4852	Hexokinase 2
PRSS22	NM_022119	10.5117	Protease, serine, 22
TCL1B	NM_004918	10.6194	T-cell leukemia/lymphoma 1B
CLEC4E	NM_014358	10.8278	C-type lectin domain family 4, member E
OLFM4	NM_006418	10.9801	Olfactomedin 4
SLAMF8	NM_020125	11.1941	SLAM family member 8
FAM26F	NM_001010919	11.7908	Family with sequence similarity 26, member F
ACSF3	NM_174917	11.8114	Acyl-CoA synthetase family member 3
SOD2	NM_001024466	11.8818	Superoxide dismutase 2, mitochondrial
SOD2	NM_001024465	11.967	Superoxide dismutase 2, mitochondrial
MS4A12	NM_001164470	12.0348	Membrane-spanning 4-domains, subfamily A, member 12
C2CD4A	NM_207322	12.3201	C2 calcium-dependent domain containing 4A
MNDA	NM_002432	12.5296	Myeloid cell nuclear differentiation antigen
MYEOV	NM_138768	12.5538	Myeloma overexpressed (in a subset of t(11;14) positive multiple myelomas)
FOXQ1	NM_033260	12.9814	Forkhead box Q1
GAS1	NM_002048	13.1127	Growth arrest-specific 1
CCL4	NM_002984	13.5276	Chemokine (C-C motif) ligand 4
G0S2	NM_015714	13.7709	G0/G1switch 2
IGLL5	NM_001178126	14.6294	Immunoglobulin lambda-like polypeptide 5
TMEM158	NM_015444	15.0235	Transmembrane protein 158 (gene/pseudogene)
BCL2A1	NM_001114735	15.077	BCL2-related protein A1
CD177	NM_020406	15.6286	CD177 molecule
DEFA5	NM_021010	16.327	Defensin, alpha 5, Paneth cell-specific
SNX10	NM_013322	16.5013	Sorting nexin 10
GZMB	NM_004131	17.2083	Granzyme B (granzyme 2, cytotoxic T-lymphocyte-associated serine esterase 1)
CEACAM6	NM_002483	18.314	Carcinoembryonic antigen-related cell adhesion molecule 6 (non-specific cross reacting antigen)
CCL3L1	NM_021006	18.5806	Chemokine (C-C motif) ligand 3-like 1
LEFTY1	NM_020997	19.1476	Left-right determination factor 1
MUC1	NM_001044390	19.2036	Mucin 1, cell surface associated
FFAR2	NM_005306	19.357	Free fatty acid receptor 2
CCL3L3	NM_001001437	19.5566	Chemokine (C-C motif) ligand 3-like 3
IL23A	NM_016584	19.8683	Interleukin 23, alpha subunit p19
SLPI	NM_003064	20.0037	Secretory leukocyte peptidase inhibitor
MMP12	NM_002426	21.5358	Matrix metallopeptidase 12 (macrophage elastase)
CCL3	NM_002983	21.5862	Chemokine (C-C motif) ligand 3
SOCS3	NM_003955	22.7982	Suppressor of cytokine signaling 3
GPR109A	NM_177551	23.9797	G protein-coupled receptor 109A
LRG1	NM_052972	24.4633	Leucine-rich alpha-2-glycoprotein 1
NNMT	NM_006169	25.9878	Nicotinamide N-methyltransferase
CXCL10	NM_001565	27.8341	Chemokine (C-X-C motif) ligand 10
XIRP1	NM_194293	29.0144	Xin actin-binding repeat containing 1
PI3	NM_002638	29.7099	Peptidase inhibitor 3, skin-derived
CCL18	NM_002988	29.9576	Chemokine (C-C motif) ligand 18 (pulmonary and activation-regulated)
FCGR1A	NM_000566	30.2505	Fc fragment of IgG, high affinity Ia, receptor (CD64)
CSF3R	NM_172313	31.7984	Colony stimulating factor 3 receptor (granulocyte)
CXCL9	NM_002416	38.2299	Chemokine (C-X-C motif) ligand 9
CSF3R	NM_000760	40.4718	Colony stimulating factor 3 receptor (granulocyte)
IL6	NM_000600	41.4838	Interleukin 6 (interferon, beta 2)
CXCL2	NM_002089	44.479	Chemokine (C-X-C motif) ligand 2
UGT2B15	NM_001076	48.53	UDP glucuronosyltransferase 2 family, polypeptide B15
IDO1	NM_002164	53.6885	Indoleamine 2,3-dioxygenase 1
CXCL1	NM_001511	58.6347	Chemokine (C-X-C motif) ligand 1 (melanoma growth stimulating activity, alpha)
CXCL3	NM_002090	61.3372	Chemokine (C-X-C motif) ligand 3
LCN2	NM_005564	75.2201	Lipocalin 2
S100A12	NM_005621	75.9637	S100 calcium binding protein A12
IL1B	NM_000576	78.4505	Interleukin 1, beta
UGT2B17	NM_001077	78.6446	UDP glucuronosyltransferase 2 family, polypeptide B17
TNFAIP6	NM_007115	81.2288	Tumor necrosis factor, alpha-induced protein 6
FPR1	NM_002029	88.9594	Formyl peptide receptor 1
IFNG	NM_000619	91.4994	Interferon, gamma
CA2	NM_000067	93.3076	Carbonic anhydrase II
GPR109B	NM_006018	150.529	G protein-coupled receptor 109B
LYZ	NM_000239	193.925	Lysozyme
S100A8	NM_002964	201.279	S100 calcium binding protein A8
REG1A	NM_002909	327.689	Regenerating islet-derived 1 alpha
