# Supplementary material for: Pro-inflammatory miR-223 mediates the cross-talk between the IL23 pathway and the intestinal barrier in inflammatory bowel disease
Source: Genome Biol. 2016 Mar 30;17:58. doi: 10.1186/s13059-016-0901-8 (PMC4815271; doi:10.1186/s13059-016-0901-8)
Supplement: Additional file 2: Table S2. — Genes that showed greater than four-fold downregulation in IBD. (XLSX 14 kb) [file 13059_2016_901_MOESM2_ESM.xlsx]

## Sheet: Sheet2
Gene	seqname	fold change≥4	product
HLA-DRB1	NM_002124	-25.4909	Major histocompatibility complex, class II, DR beta 1
ABCG2	NM_004827	-19.6539	ATP-binding cassette, sub-family G (WHITE), member 2
GSTA3	NM_000847	-11.3131	Glutathione S-transferase alpha 3
ABCB1	NM_000927	-10.9309	ATP-binding cassette, sub-family B (MDR/TAP), member 1
SLC23A1	NM_005847	-10.8169	Solute carrier family 23 (nucleobase transporters), member 1
OTC	NM_000531	-9.55515	Ornithine carbamoyltransferase
ALPI	NM_001631	-9.4836	Alkaline phosphatase, intestinal
GUCA2B	NM_007102	-9.38591	Guanylate cyclase activator 2B (uroguanylin)
FAM69B	NM_152421	-8.62822	Family with sequence similarity 69, member B
MATN2	NM_030583	-8.59776	Matrilin 2
ANPEP	NM_001150	-8.4049	Alanyl (membrane) aminopeptidase
CHAD	NM_001267	-8.40023	Chondroadherin
AATK	NM_001080395	-8.30096	Apoptosis-associated tyrosine kinase
CLDN8	NM_199328	-8.24573	Claudin 8
PRAP1	NM_001145201	-8.01569	Proline-rich acidic protein 1
CHP2	NM_022097	-7.90478	Calcineurin B homologous protein 2
GBA3	NM_020973	-7.58885	Glucosidase, beta, acid 3 (cytosolic)
MATN2	NM_002380	-7.57469	Matrilin 2
AIM1L	NM_001039775	-7.39224	Absent in melanoma 1-like
OSTalpha	NM_152672	-7.25542	Organic solute transporter alpha
C10orf116	NM_006829	-7.18829	Chromosome 10 open reading frame 116
NAT8B	NM_016347	-6.98117	N-acetyltransferase 8B (GCN5-related, putative, gene/pseudogene)
MYO1A	NM_005379	-6.641	Myosin IA
XPNPEP2	NM_003399	-6.39934	X-prolyl aminopeptidase (aminopeptidase P) 2, membrane-bound
TPPP	NM_007030	-6.0855	Tubulin polymerization promoting protein
SLC3A1	NM_000341	-6.01613	Solute carrier family 3 (cystine, dibasic and neutral amino acid transporters, activator of cystine, dibasic and neutral amino acid transport), member 1
NAALADL1	NM_005468	-5.90539	N-acetylated alpha-linked acidic dipeptidase-like 1
PDZK1	NM_002614	-5.90504	PDZ domain containing 1
GBA3	NM_001128432	-5.82389	Glucosidase, beta, acid 3 (cytosolic)
UGT2B28	NM_053039	-5.6484	UDP glucuronosyltransferase 2 family, polypeptide B28
AMN	NM_030943	-5.44017	Amnionless homolog (mouse)
UGT2B11	NM_001073	-5.3512	UDP glucuronosyltransferase 2 family, polypeptide B11
MEP1A	NM_005588	-5.27092	Meprin A, alpha (PABA peptide hydrolase)
CES2	NM_003869	-5.15638	Carboxylesterase 2
ENPEP	NM_001977	-5.07773	Glutamyl aminopeptidase (aminopeptidase A)
TMIGD1	NM_206832	-5.0515	Transmembrane and immunoglobulin domain containing 1
C11orf86	NM_001136485	-4.98487	Chromosome 11 open reading frame 86
CHST13	NM_152889	-4.98136	Carbohydrate (chondroitin 4) sulfotransferase 13
PRAP1	NM_145202	-4.91625	Proline-rich acidic protein 1
PERP	NM_022121	-4.9153	PERP, TP53 apoptosis effector
C19orf77	NM_001136503	-4.8432	Chromosome 19 open reading frame 77
GUCA2A	NM_033553	-4.80683	Guanylate cyclase activator 2A (guanylin)
EDN2	NM_001956	-4.79661	Endothelin 2
CLDN15	NM_014343	-4.71726	Claudin 15
PARP16	NM_017851	-4.69088	Poly (ADP-ribose) polymerase family, member 16
UGT2B7	NM_001074	-4.66788	UDP glucuronosyltransferase 2 family, polypeptide B7
CYP4F12	NM_023944	-4.55324	Cytochrome P450, family 4, subfamily F, polypeptide 12
PCK1	NM_002591	-4.52443	Phosphoenolpyruvate carboxykinase 1 (soluble)
PLA2R1	NM_007366	-4.52236	Phospholipase A2 receptor 1, 180kDa
ANKRD43	NM_175873	-4.49493	Ankyrin repeat domain 43
BTNL8	NM_001040462	-4.44791	Butyrophilin-like 8
DHRS11	NM_024308	-4.40773	Dehydrogenase/reductase (SDR family) member 11
SSTR1	NM_001049	-4.38449	Somatostatin receptor 1
BTNL3	NM_197975	-4.34509	Butyrophilin-like 3
AQP1	NM_198098	-4.29191	Aquaporin 1 (Colton blood group)
HSD17B2	NM_002153	-4.27529	Hydroxysteroid (17-beta) dehydrogenase 2
NPY	NM_000905	-4.24902	Neuropeptide Y
UGT1A9	NM_021027	-4.22223	UDP glucuronosyltransferase 1 family, polypeptide A1
UGT1A8	NM_019076	-4.21566	UDP glucuronosyltransferase 1 family, polypeptide A1
UGT1A10	NM_019075	-4.20252	UDP glucuronosyltransferase 1 family, polypeptide A1
FABP2	NM_000134	-4.18474	Fatty acid binding protein 2, intestinal
TRIM36	NM_001017397	-4.16917	Tripartite motif-containing 36
EDN3	NM_000114	-4.1618	Endothelin 3
CES2	NM_198061	-4.11339	Carboxylesterase 2
ACY1	NM_000666	-4.10925	Aminoacylase 1
GOLT1A	NM_198447	-4.08768	Golgi transport 1A
PLLP	NM_015993	-4.06809	Plasmolipin
CHST5	NM_024533	-4.01147	Carbohydrate (N-acetylglucosamine 6-O) sulfotransferase 5
